# Supplementary material for: Haematology dimension reduction, a large scale application to regular care haematology data
Source: BMC Med Inform Decis Mak. 2025 Feb 12;25:75. doi: 10.1186/s12911-025-02899-8 (PMC11823074; doi:10.1186/s12911-025-02899-8)
Supplement: Supplementary file 2 — Supplementary Material 2. [file 12911_2025_2899_MOESM2_ESM.xlsx]

## Sheet: Sheet1
		Missing	Overall
n			3107036
White Blood Cell Count, median [Q1,Q3]		772	8.1 [5.8,11.3]
White Blood Cell Viability Factor, median [Q1,Q3]		772	1.0 [1.0,1.0]
Neutrophil Count, median [Q1,Q3]		772	5.0 [3.2,8.0]
% Neutrophils, median [Q1,Q3]		772	65.6 [53.5,76.6]
Segmented Neutrophil Count, median [Q1,Q3]		772	5.0 [3.1,7.8]
% Segmented Neutrohpils, median [Q1,Q3]		772	64.0 [52.1,74.3]
Lymphocyte Count, median [Q1,Q3]		772	1.6 [1.0,2.3]
% Lymphocytes, median [Q1,Q3]		772	22.0 [12.8,32.4]
Lymphocytes Count excluding atypical Lymphocytes, median [Q1,Q3]		772	1.6 [1.0,2.3]
% Lymphocytes excluding atypical Lymphocytes, median [Q1,Q3]		772	21.8 [12.8,32.1]
Monocyte count, median [Q1,Q3]		772	0.6 [0.4,0.9]
% Monocytes, median [Q1,Q3]		772	7.8 [5.9,10.2]
Monocyte Count excluding Blasts, median [Q1,Q3]		772	0.6 [0.4,0.9]
% Monocytes excluding Blasts, median [Q1,Q3]		772	7.7 [5.7,10.0]
Eosinophil Count, median [Q1,Q3]		772	0.1 [0.0,0.2]
% Eosinophils, median [Q1,Q3]		772	1.6 [0.6,3.1]
Basophil Count, median [Q1,Q3]		772	0.0 [0.0,0.1]
% Basophils, median [Q1,Q3]		772	0.4 [0.2,0.7]
Red Blood Cell Count (optic), median [Q1,Q3]		772	4.1 [3.5,4.6]
Red Blood Cell Count (impedance), median [Q1,Q3]		772	4.1 [3.4,4.6]
Hemoglobin Concentration, median [Q1,Q3]		772	7.6 [6.4,8.7]
Haemoglobin Concentration (USA-units), median [Q1,Q3]		772	12.3 [10.3,14.0]
Mean Corpuscular Volume, median [Q1,Q3]		772	89.9 [86.0,94.0]
Red Blood Cell Distribution Width, median [Q1,Q3]		772	13.0 [12.0,14.8]
% Microcytic Red Blood Cells, median [Q1,Q3]		979529	1.0 [0.6,2.0]
% Macrocytic Red Blood Cells, median [Q1,Q3]		979529	1.9 [0.9,4.1]
Mean Corpuscular Hemoglobin, median [Q1,Q3]		921	1.9 [1.8,2.0]
Mean Corpuscular Hemoglobin (USA-units), median [Q1,Q3]		772	30.6 [29.0,32.1]
Mean Corpuscular Hemoglobin Concentration, median [Q1,Q3]		921	0.2 [0.2,0.2]
Mean Corpuscular Hemoglobin Concentration (USA-units), median [Q1,Q3]		772	33.9 [32.9,34.8]
Hematocrit, median [Q1,Q3]		772	36.4 [30.6,41.2]
Platelet Count (optic), median [Q1,Q3]		7494	237.9 [169.4,313.2]
Platelet Count (impedance), median [Q1,Q3]		772	238.0 [173.0,312.8]
Mean Platelet Volume, median [Q1,Q3]		772	7.8 [7.1,8.7]
Plateletcrit, median [Q1,Q3]		772	0.2 [0.1,0.2]
Platelet Distribution Width, median [Q1,Q3]		772	16.1 [15.7,16.6]
Reticulocyte Count, median [Q1,Q3]		629421	67.0 [48.3,93.0]
% Reticulocyte Count, median [Q1,Q3]		629421	1.6 [1.1,2.4]
Immature Reticulocyte Fraction, median [Q1,Q3]		629421	0.3 [0.2,0.4]
% Hypochromic Red Blood Cells, median [Q1,Q3]		1060624	3.5 [1.2,9.2]
% Hyperchromic Red Blood Cells, median [Q1,Q3]		1060624	0.0 [0.0,0.2]
Hemoglobin Distribution Width, median [Q1,Q3]		1060624	7.7 [6.9,8.7]
Mean Corpuscular Volume of Reticulocytes, median [Q1,Q3]		1060624	100.3 [95.1,105.5]
Mean Corpuscular Hemogobin of Reticulocytes, median [Q1,Q3]		1060624	30.1 [27.9,31.8]
Mean Corpuscular Hemoglobin Concentration of Reticulocytes, median [Q1,Q3]		1060624	29.4 [28.1,30.5]
% Reticulated Platelets, median [Q1,Q3]		979529	2.7 [1.7,4.5]
Mean Axial Light Loss of Neutrophils, median [Q1,Q3]		259896	148.2 [140.8,155.7]
% CV Axial Light Loss of Neutrophils, median [Q1,Q3]		259896	2.6 [2.3,2.9]
Mean Intermediate Angle Scatter of Neutrophils, median [Q1,Q3]		259933	135.4 [130.3,140.4]
%CV Intermediate Angle Scatter of Neutrophils, median [Q1,Q3]		259933	3.6 [3.2,3.9]
Mean Polarised Side Scatter of Neutrophils, median [Q1,Q3]		260896	121.2 [111.9,129.8]
%CV Polarised Side Scatter of Neutrophils, median [Q1,Q3]		260896	8.2 [6.0,9.6]
Mean Depolarised Side Scatter of Neutrophils, median [Q1,Q3]		259888	27.1 [24.4,29.8]
%CV Depolarised Side Scatter of Neutrophils, median [Q1,Q3]		259888	15.5 [14.5,16.5]
Mean Fluorescence Signal of Neutrophils, median [Q1,Q3]		260249	70.5 [68.7,72.6]
%CV Fluorescence Signal of Neutrophils, median [Q1,Q3]		260249	7.9 [6.7,8.9]
Mean Axial Light Loss of Lymphocytes, median [Q1,Q3]		240465	98.7 [94.6,102.5]
%CV Axial Light Loss of Lymphocytes, median [Q1,Q3]		240465	4.7 [3.5,5.7]
Mean Intermediate Angle Scatter of Lymphocytes , median [Q1,Q3]		239908	75.0 [72.7,77.3]
%CV Intermediate Angle Scatter of Lymphocytes, median [Q1,Q3]		239908	4.4 [3.7,5.1]
Mean Intermediate Angle Scatter of Red Blood Cells, median [Q1,Q3]		829312	181.9 [180.0,183.6]
%CV Intermediate Angle Scatter of Red Blood Cells, median [Q1,Q3]		829312	1.7 [1.5,1.9]
Mean Fluorescence signal of Red Blood Cells, median [Q1,Q3]		829312	84.7 [81.9,87.5]
%CV Fluorescence signal of Red Blood Cells, median [Q1,Q3]		829312	11.1 [9.6,13.0]
Mean Intermediate Angle Scatter of Platelets, median [Q1,Q3]		178083	144.6 [140.3,149.0]
%CV Intermediate Angle Scatter of Platelets, median [Q1,Q3]		189766	17.2 [16.5,18.1]
Mean Polarised Side Scatter of Platelets, median [Q1,Q3]		178083	125.1 [121.8,128.4]
%CV Polarised Side Scatter of Platelets, median [Q1,Q3]		189778	13.5 [12.7,14.8]
Mean Fluorescence signal of Reticulocytes, median [Q1,Q3]		742974	134.8 [130.7,139.8]
%CV Fluorescence signal of Reticulocytes median [Q1,Q3]		742974	11.8 [10.7,13.1]
